# Supplementary material for: Pathways Related to Colon Inflammation Are Associated with Colorectal Carcinoma: A Transcriptome- and Methylome-Wide Study
Source: Cancers (Basel). 2023 May 26;15(11):2921. doi: 10.3390/cancers15112921 (PMC10251872; doi:10.3390/cancers15112921)
Supplement: Supplementary file 1 [file cancers-15-02921-s001.zip]

Archive with 16 entries (16 files):
- Figure S1_Enrichment analysis_CPMLog2_FDR0.05_UC CRC vs Control.png
- Table_S10_Gene set-ANOVA_GX_KEGG_28 IBD related pathways_BD population_interac_Grade.csv
- Table_S11_Gene set-ANOVA_GX_KEGG_28 IBD related pathways_BD population_interac_KRAS.csv
- Table_S12_Gene set-ANOVA_GX_KEGG_IBD related pathways_BD population_interac_TIL.csv
- Table_S13_List of significant genes in the dysregulated pathways.csv
- Table_S14_Cross-tabulations_RegFeature_RelationIsland.xlsx
- Table_S15_Gene set_ANOVA_Promoter Methylation_KEGG_28 IBDrelated pathways.xlt
- Table_S1_Patient Characteristics US patients.xlsx
- Table_S2_GO-ANOVA_UC_vs_Control_FDR0.05_FC2.csv
- Table_S3_GO-ANOVA_UC CRC_vs_Control.csv
- Table_S4_GO-ANOVA_sporadic CRC_vs_Control.csv
- Table_S5_common 29 Inf related Pathways in Sporadic CRC.csv
- Table_S6_common 29 Inf related Pathways in UC CRC.csv
- Table_S7__Patient Characteristics_BD sporadic CRC.xlsx
- Table_S8_Gene set-ANOVA_GX_KEGG_28 IBD related pathways_BD population.csv
- Table_S9_Gene set-ANOVA_GX_KEGG_28 IBD related pathways_BD population_interac_Sex.csv
