# Supplementary material for: Pathways Related to Colon Inflammation Are Associated with Colorectal Carcinoma: A Transcriptome- and Methylome-Wide Study
Source: Cancers (Basel). 2023 May 26;15(11):2921. doi: 10.3390/cancers15112921 (PMC10251872; doi:10.3390/cancers15112921)
Supplement: Supplementary file 1 [file cancers-15-02921-s001.zip › Table_S10_Gene set-ANOVA_GX_KEGG_28 IBD related pathways_BD population_interac_Grade.csv]

# of genes	GO ID	GO Description	Fold-Change(CRC * Low_Grade vs. Normal * Low_Grade)	Fold Change 95% lower limit	Fold Change 95% upper limit	Fold-Change(CRC * High_Grade vs. Normal * High_Grade)	Fold Change(CRC * High_Grade vs. Normal * High_Grade) 95% lower limit	Fold Change(CRC * High_Grade vs. Normal * High_Grade) 95% upper limit	interaction p-value(Tissue * Pt_Grade)
45	kegg_pathway_169	Butanoate metabolism	-1.11213	-1.13057	-1.09398	-1.13943	-1.17771	-1.10239	1.61E-07
114	kegg_pathway_47	Bile secretion	-1.12257	-1.13694	-1.10839	-1.16035	-1.19037	-1.13109	6.04E-07
42	kegg_pathway_162	Proximal tubule bicarbonate reclamation	-1.32896	-1.3645	-1.29434	-1.38586	-1.46131	-1.3143	2.06E-06
63	kegg_pathway_134	Tryptophan metabolism	-1.06325	-1.07795	-1.04875	-1.14214	-1.17409	-1.11107	2.03E-05
15	kegg_pathway_284	Sulfur metabolism	-1.27434	-1.31943	-1.23079	-1.33067	-1.42694	-1.2409	7.09E-05
74	kegg_pathway_48	Fatty acid degradation	-1.17045	-1.18631	-1.1548	-1.21873	-1.25213	-1.18621	9.05E-05
68	kegg_pathway_256	Valine, leucine and isoleucine degradation	-1.12752	-1.14335	-1.11191	-1.15985	-1.1928	-1.12782	9.52E-05
114	kegg_pathway_165	Metabolism of xenobiotics by cytochrome P450	-1.13501	-1.15228	-1.118	-1.19269	-1.22942	-1.15705	0.000298686
141	kegg_pathway_77	Chemical carcinogenesis	-1.15005	-1.16495	-1.13535	-1.19269	-1.22392	-1.16225	0.000366447
105	kegg_pathway_92	Drug metabolism - cytochrome P450	-1.17378	-1.19287	-1.15499	-1.23512	-1.27581	-1.19572	0.000494734
31	kegg_pathway_278	Pantothenate and CoA biosynthesis	-1.03602	-1.05315	-1.01917	-1.00616	-1.03985	1.02716	0.000707962
15	kegg_pathway_220	Synthesis and degradation of ketone bodies	-1.22398	-1.27064	-1.17904	-1.23541	-1.33183	-1.14597	0.00433416
52	kegg_pathway_178	beta-Alanine metabolism	-1.01576	-1.02935	-1.00235	-1.04674	-1.07506	-1.01917	0.00729016
38	kegg_pathway_149	Phototransduction	-1.0622	-1.07304	-1.05147	-1.06355	-1.08546	-1.04209	0.0346215
23	kegg_pathway_323	Nitrogen metabolism	-1.7413	-1.84101	-1.64699	-1.56776	-1.7533	-1.40185	0.0611827
43	kegg_pathway_34	Folate biosynthesis	-1.00092	-1.01869	1.01681	-1.04721	-1.08488	-1.01085	0.0628126
102	kegg_pathway_30	Mineral absorption	-1.16659	-1.18309	-1.15031	-1.16172	-1.19498	-1.1294	0.063994
94	kegg_pathway_273	Retinol metabolism	-1.22227	-1.2433	-1.2016	-1.19582	-1.2375	-1.15554	0.182371
23	kegg_pathway_67	Primary bile acid biosynthesis	1.01482	-1.00739	1.03746	-1.02722	-1.07378	1.01762	0.253455
71	kegg_pathway_232	Ovarian steroidogenesis	-1.03916	-1.05103	-1.02742	-1.02272	-1.04633	1.00036	0.305736
120	kegg_pathway_321	Taste transduction	-1.04915	-1.05555	-1.04279	-1.04158	-1.05438	-1.02895	0.322218
142	kegg_pathway_217	Cardiac muscle contraction	-1.04848	-1.05583	-1.04119	-1.04952	-1.06434	-1.0349	0.369535
89	kegg_pathway_126	Steroid hormone biosynthesis	-1.15776	-1.17683	-1.139	-1.18235	-1.22179	-1.14418	0.528906
55	kegg_pathway_133	Tyrosine metabolism	-1.0855	-1.10419	-1.06713	-1.10208	-1.14052	-1.06493	0.578884
11	kegg_pathway_19	Riboflavin metabolism	1.01569	-1.01632	1.04847	-1.00875	-1.07521	1.05664	0.674779
54	kegg_pathway_18	Pentose and glucuronate interconversions	-1.26613	-1.29804	-1.235	-1.23892	-1.30244	-1.17849	0.71029
46	kegg_pathway_17	Ascorbate and aldarate metabolism	-1.21833	-1.2515	-1.18603	-1.23301	-1.30138	-1.16823	0.740634
70	kegg_pathway_287	Porphyrin and chlorophyll metabolism	-1.13469	-1.15537	-1.11439	-1.13963	-1.18173	-1.09903	0.932154
