# Supplementary material for: Pathways Related to Colon Inflammation Are Associated with Colorectal Carcinoma: A Transcriptome- and Methylome-Wide Study
Source: Cancers (Basel). 2023 May 26;15(11):2921. doi: 10.3390/cancers15112921 (PMC10251872; doi:10.3390/cancers15112921)
Supplement: Supplementary file 1 [file cancers-15-02921-s001.zip › Table_S11_Gene set-ANOVA_GX_KEGG_28 IBD related pathways_BD population_interac_KRAS.csv]

# of genes	GO ID	GO Description	Fold-Change(CRC * Mutant vs. Normal * Mutant)	Fold Change 95% lower limit	Fold Change 95% upper limit	Fold-Change(CRC * Wild vs. Normal * Wild)	Fold Change 95% lower limit	Fold Change 95% upper limit	p-value(Tissue * Pt_KRAS)
74	kegg_pathway_48	Fatty acid degradation	-1.18786	-1.21506	-1.16127	-1.17667	-1.19356	-1.16003	0.332044
102	kegg_pathway_30	Mineral absorption	-1.20461	-1.23339	-1.17651	-1.15062	-1.16784	-1.13365	0.00552086
141	kegg_pathway_77	Chemical carcinogenesis	-1.16236	-1.18779	-1.13748	-1.15696	-1.17282	-1.14131	0.827246
94	kegg_pathway_273	Retinol metabolism	-1.21758	-1.253	-1.18318	-1.21675	-1.23891	-1.195	0.751068
42	kegg_pathway_162	Proximal tubule bicarbonate reclamation	-1.33127	-1.39178	-1.2734	-1.34305	-1.38115	-1.306	0.426461
105	kegg_pathway_92	Drug metabolism - cytochrome P450	-1.19679	-1.22971	-1.16476	-1.18152	-1.20187	-1.16152	0.423681
114	kegg_pathway_47	Bile secretion	-1.1321	-1.15658	-1.10815	-1.12892	-1.14422	-1.11383	0.36374
54	kegg_pathway_18	Pentose and glucuronate interconversions	-1.27287	-1.32725	-1.22071	-1.25586	-1.28937	-1.22323	0.776082
23	kegg_pathway_323	Nitrogen metabolism	-1.68133	-1.84641	-1.53101	-1.7145	-1.8186	-1.61636	0.850504
89	kegg_pathway_126	Steroid hormone biosynthesis	-1.16168	-1.19401	-1.13022	-1.16297	-1.18324	-1.14305	0.997562
114	kegg_pathway_165	Metabolism of xenobiotics by cytochrome P450	-1.15111	-1.18071	-1.12224	-1.14445	-1.16289	-1.12631	0.772608
68	kegg_pathway_256	Valine, leucine and isoleucine degradation	-1.11533	-1.1418	-1.08948	-1.14118	-1.15815	-1.12446	0.236892
120	kegg_pathway_321	Taste transduction	-1.06028	-1.07117	-1.04951	-1.04269	-1.04941	-1.03601	0.00832521
46	kegg_pathway_17	Ascorbate and aldarate metabolism	-1.22109	-1.27749	-1.16718	-1.22122	-1.25642	-1.187	0.992644
15	kegg_pathway_284	Sulfur metabolism	-1.27418	-1.35122	-1.20154	-1.28942	-1.33795	-1.24265	0.812363
70	kegg_pathway_287	Porphyrin and chlorophyll metabolism	-1.12985	-1.16467	-1.09608	-1.13793	-1.15988	-1.11641	0.769507
45	kegg_pathway_169	Butanoate metabolism	-1.11209	-1.14334	-1.08169	-1.11944	-1.13914	-1.10008	0.876336
142	kegg_pathway_217	Cardiac muscle contraction	-1.03878	-1.05105	-1.02666	-1.0526	-1.06041	-1.04486	0.159633
38	kegg_pathway_149	Phototransduction	-1.06573	-1.08408	-1.04769	-1.06112	-1.07258	-1.04978	0.907879
55	kegg_pathway_133	Tyrosine metabolism	-1.12247	-1.15511	-1.09075	-1.07583	-1.09541	-1.0566	0.000963469
63	kegg_pathway_134	Tryptophan metabolism	-1.06956	-1.09456	-1.04513	-1.08195	-1.0978	-1.06633	0.444928
15	kegg_pathway_220	Synthesis and degradation of ketone bodies	-1.19832	-1.27628	-1.12513	-1.2371	-1.28715	-1.18899	0.666009
71	kegg_pathway_232	Ovarian steroidogenesis	-1.04006	-1.06011	-1.02038	-1.03427	-1.04678	-1.02192	0.66513
52	kegg_pathway_178	beta-Alanine metabolism	-1.02605	-1.04924	-1.00337	-1.02016	-1.03461	-1.00592	0.2575
31	kegg_pathway_278	Pantothenate and CoA biosynthesis	-1.01848	-1.04698	1.00932	-1.03469	-1.05281	-1.01687	0.214528
11	kegg_pathway_19	Riboflavin metabolism	1.01732	-1.03688	1.07312	1.00818	-1.02578	1.04264	0.951993
23	kegg_pathway_67	Primary bile acid biosynthesis	1.0119	-1.02558	1.05014	1.00426	-1.01928	1.02798	0.388803
43	kegg_pathway_34	Folate biosynthesis	1.01497	-1.01482	1.04543	-1.01991	-1.03907	-1.00111	0.142761
