# Supplementary material for: Pathways Related to Colon Inflammation Are Associated with Colorectal Carcinoma: A Transcriptome- and Methylome-Wide Study
Source: Cancers (Basel). 2023 May 26;15(11):2921. doi: 10.3390/cancers15112921 (PMC10251872; doi:10.3390/cancers15112921)
Supplement: Supplementary file 1 [file cancers-15-02921-s001.zip › Table_S12_Gene set-ANOVA_GX_KEGG_IBD related pathways_BD population_interac_TIL.csv]

# of genes	GO ID	GO Description	p-value(CRC * 0 vs. Normal * 0)	stepup(p-value(CRC * 0 vs. Normal * 0))	Fold-Change(CRC * 0 vs. Normal * 0)	Fold Change(CRC * 0 vs. Normal * 0) 95% lower limit	Fold Change(CRC * 0 vs. Normal * 0) 95% upper limit	p-value(CRC * 1 vs. Normal * 1)	stepup(p-value(CRC * 1 vs. Normal * 1))	Fold-Change(CRC * 1 vs. Normal * 1)	Fold Change(CRC * 1 vs. Normal * 1) 95% lower limit	Fold Change(CRC * 1 vs. Normal * 1) 95% upper limit	interaction p-value(Tissue * Pt_TIL_binary)
74	kegg_pathway_48	Fatty acid degradation	2.02E-102	1.00E-100	-1.19826	-1.21797	-1.17887	2.03E-57	2.80E-56	-1.15801	-1.17892	-1.13748	0.0190906
94	kegg_pathway_273	Retinol metabolism	7.27E-71	8.19E-70	-1.20776	-1.23298	-1.18306	6.10E-70	1.37E-68	-1.2283	-1.25645	-1.20077	0.53842
141	kegg_pathway_77	Chemical carcinogenesis	5.41E-80	9.58E-79	-1.16344	-1.18173	-1.14544	3.15E-59	4.60E-58	-1.15269	-1.17258	-1.13314	0.17048
102	kegg_pathway_30	Mineral absorption	6.84E-66	6.53E-65	-1.16145	-1.18139	-1.14185	4.80E-61	7.44E-60	-1.17089	-1.19296	-1.14923	0.538019
42	kegg_pathway_162	Proximal tubule bicarbonate reclamation	8.91E-72	1.05E-70	-1.34553	-1.38932	-1.30311	1.54E-56	2.02E-55	-1.33243	-1.38008	-1.28644	0.100721
105	kegg_pathway_92	Drug metabolism - cytochrome P450	1.60E-68	1.73E-67	-1.19181	-1.21536	-1.16873	1.27E-50	1.36E-49	-1.17868	-1.20424	-1.15367	0.592169
114	kegg_pathway_47	Bile secretion	6.67E-63	5.91E-62	-1.14133	-1.15906	-1.12388	6.68E-37	4.14E-36	-1.11595	-1.13498	-1.09725	0.00249524
23	kegg_pathway_323	Nitrogen metabolism	5.51E-49	3.33E-48	-1.67379	-1.79066	-1.56454	1.75E-47	1.61E-46	-1.74294	-1.87687	-1.61857	0.443386
54	kegg_pathway_18	Pentose and glucuronate interconversions	3.22E-42	1.45E-41	-1.23455	-1.27234	-1.19789	1.35E-51	1.52E-50	-1.29286	-1.33632	-1.25081	0.129085
89	kegg_pathway_126	Steroid hormone biosynthesis	2.40E-46	1.19E-45	-1.15592	-1.17902	-1.13327	1.29E-45	1.14E-44	-1.1707	-1.19638	-1.14556	0.697143
114	kegg_pathway_165	Metabolism of xenobiotics by cytochrome P450	6.01E-51	3.92E-50	-1.15106	-1.17233	-1.13019	1.17E-37	7.46E-37	-1.14076	-1.16389	-1.11809	0.403345
68	kegg_pathway_256	Valine, leucine and isoleucine degradation	6.47E-56	4.58E-55	-1.1465	-1.16604	-1.12729	2.69E-32	1.39E-31	-1.11884	-1.13977	-1.09829	0.0293142
120	kegg_pathway_321	Taste transduction	2.55E-32	8.79E-32	-1.04556	-1.05329	-1.03789	2.59E-32	1.37E-31	-1.05007	-1.05859	-1.04163	0.272584
46	kegg_pathway_17	Ascorbate and aldarate metabolism	5.75E-28	1.72E-27	-1.20063	-1.24035	-1.16219	2.46E-33	1.39E-32	-1.24642	-1.29171	-1.20272	0.311301
70	kegg_pathway_287	Porphyrin and chlorophyll metabolism	6.65E-24	1.75E-23	-1.11939	-1.14414	-1.09517	5.42E-32	2.69E-31	-1.15555	-1.1836	-1.12816	0.158416
15	kegg_pathway_284	Sulfur metabolism	4.62E-29	1.43E-28	-1.27771	-1.33293	-1.22478	7.26E-27	3.05E-26	-1.29366	-1.35511	-1.23501	0.691756
142	kegg_pathway_217	Cardiac muscle contraction	7.64E-32	2.56E-31	-1.05208	-1.06102	-1.04322	3.76E-20	1.20E-19	-1.04453	-1.05427	-1.03489	0.343115
45	kegg_pathway_169	Butanoate metabolism	9.61E-28	2.84E-27	-1.11827	-1.14084	-1.09615	1.17E-22	4.09E-22	-1.11619	-1.14092	-1.092	0.979037
38	kegg_pathway_149	Phototransduction	3.44E-20	7.75E-20	-1.05972	-1.07284	-1.04676	3.56E-20	1.15E-19	-1.06566	-1.08013	-1.05137	0.750039
63	kegg_pathway_134	Tryptophan metabolism	8.58E-27	2.45E-26	-1.0956	-1.11399	-1.07752	1.30E-09	2.59E-09	-1.0582	-1.0777	-1.03905	0.0211354
15	kegg_pathway_220	Synthesis and degradation of ketone bodies	3.21E-19	7.11E-19	-1.23322	-1.29054	-1.17845	1.60E-14	3.81E-14	-1.21717	-1.27935	-1.158	0.724295
55	kegg_pathway_133	Tyrosine metabolism	1.26E-15	2.58E-15	-1.08822	-1.11096	-1.06595	1.34E-13	3.04E-13	-1.08958	-1.11457	-1.06515	0.318302
71	kegg_pathway_232	Ovarian steroidogenesis	1.76E-09	3.12E-09	-1.0432	-1.05766	-1.02894	0.000492197	0.000705577	-1.02721	-1.04283	-1.01182	0.273646
31	kegg_pathway_278	Pantothenate and CoA biosynthesis	0.000222484	0.000304839	-1.0382	-1.05906	-1.01776	0.0671441	0.0816261	-1.02059	-1.0431	1.00144	0.294705
52	kegg_pathway_178	beta-Alanine metabolism	0.00018382	0.000256109	-1.03123	-1.04797	-1.01475	0.241698	0.270005	-1.01061	-1.02862	1.00714	0.191192
43	kegg_pathway_34	Folate biosynthesis	0.0385942	0.045796	-1.02275	-1.04479	-1.00118	0.669286	0.70035	1.00511	-1.01845	1.02888	0.141353
23	kegg_pathway_67	Primary bile acid biosynthesis	0.0803871	0.0935963	-1.0241	-1.05181	1.00289	0.00425066	0.00560726	1.04365	1.01353	1.07466	0.00253538
11	kegg_pathway_19	Riboflavin metabolism	0.663163	0.682425	-1.00857	-1.04811	1.03036	0.11776	0.141084	1.03422	-1.00856	1.07876	0.175781
