# Supplementary material for: Pathways Related to Colon Inflammation Are Associated with Colorectal Carcinoma: A Transcriptome- and Methylome-Wide Study
Source: Cancers (Basel). 2023 May 26;15(11):2921. doi: 10.3390/cancers15112921 (PMC10251872; doi:10.3390/cancers15112921)
Supplement: Supplementary file 1 [file cancers-15-02921-s001.zip › Table_S13_List of significant genes in the dysregulated pathways.csv]

GO Function	Gene Symbol	Transcript
Ascorbate and aldarate metabolism	UGT1A1	NM_000463 .
Ascorbate and aldarate metabolism	UGT2A3	NM_024743 NR_024010 .
Ascorbate and aldarate metabolism	UGT1A10	NM_019075 .
Ascorbate and aldarate metabolism	UGT1A8	NM_019076 .
Ascorbate and aldarate metabolism	UGDH	NM_001184700 NM_001184701 NM_003359 .
Bile secretion	AQP8	NM_001169 .
Bile secretion	SLC51A	NM_152672 .
Bile secretion	CA2	NM_001293675 NM_000067 .
Bile secretion	SLC4A4	NM_001098484 NM_001134742 NM_003759 .
Bile secretion	ABCG2	NM_001257386 NM_001348985 NM_001348986 NM_001348987 NM_001348988 NM_001348989 NM_004827
Bile secretion	SLC51B	NM_178859 .
Bile secretion	CYP3A4	NM_001202855 NM_017460 .
Bile secretion	ATP1A2	NM_000702 .
Bile secretion	SLC9A3	NM_001284351 NM_004174 .
Bile secretion	ABCB1	NM_001348946 NM_000927 NM_001348944 NM_001348945 .
Bile secretion	PRKACB	NM_002731 NM_207578 NM_001300916 NM_182948 NM_001242857 NM_001242858 NM_001242859 NM_00
Bile secretion	SLC9A1	NM_003047 NR_046474 .
Bile secretion	ABCC3	NM_001144070 NM_003786 .
Bile secretion	ATP1B3	NM_001679 .
Bile secretion	SLCO1B3	NM_019844 NM_001349920 .
Chemical carcinogenesis	ADH1B	NM_000668 NM_001286650 .
Chemical carcinogenesis	ADH1C	NM_000669 NR_133005 .
Chemical carcinogenesis	UGT1A1	NM_000463 .
Chemical carcinogenesis	CYP3A4	NM_001202855 NM_017460 .
Chemical carcinogenesis	UGT2A3	NM_024743 NR_024010 .
Chemical carcinogenesis	UGT1A10	NM_019075 .
Chemical carcinogenesis	UGT1A8	NM_019076 .
Chemical carcinogenesis	SULT1A1	NM_001055 NM_177529 NM_177530 NM_177534 NM_177536 .
Chemical carcinogenesis	GSTM4	NR_024538 NM_000850 NM_147148 .
Chemical carcinogenesis	CYP3A5	NM_000777 NM_001291829 NM_001291830 NR_033807 NM_001190484 .
Chemical carcinogenesis	GSTO1	NM_001191003 NM_001191002 NM_004832 .
Drug metabolism - cytochrome P450	ADH1B	NM_000668 NM_001286650 .
Drug metabolism - cytochrome P450	ADH1C	NM_000669 NR_133005 .
Drug metabolism - cytochrome P450	UGT1A1	NM_000463 .
Drug metabolism - cytochrome P450	CYP3A4	NM_001202855 NM_017460 .
Drug metabolism - cytochrome P450	UGT2A3	NM_024743 NR_024010 .
Drug metabolism - cytochrome P450	UGT1A10	NM_019075 .
Drug metabolism - cytochrome P450	UGT1A8	NM_019076 .
Drug metabolism - cytochrome P450	FMO5	NM_001144829 NM_001144830 NM_001461 .
Drug metabolism - cytochrome P450	MAOA	NM_000240 NM_001270458 .
Drug metabolism - cytochrome P450	GSTM4	NR_024538 NM_000850 NM_147148 .
Drug metabolism - cytochrome P450	CYP3A5	NM_000777 NM_001291829 NM_001291830 NR_033807 NM_001190484 .
Drug metabolism - cytochrome P450	GSTO1	NM_001191003 NM_001191002 NM_004832 .
Mineral absorption	MT1M	NM_176870 .
Mineral absorption	SLC6A19	NM_001003841 .
Mineral absorption	SLC26A3	NM_000111 .
Mineral absorption	MT1H	NM_005951 .
Mineral absorption	ATP1A2	NM_000702 .
Mineral absorption	TRPM6	NM_001177310 NM_001177311 NM_017662 .
Mineral absorption	SLC9A3	NM_001284351 NM_004174 .
Mineral absorption	MT1E	NM_001363555 NM_175617 .
Mineral absorption	CLCN2	NM_001171087 NM_001171088 NM_001171089 NM_004366 .
Mineral absorption	ATP2B1	NM_001001323 NM_001366520 NM_001366521 NM_001366522 NM_001366523 NM_001366524 NM_001366
Mineral absorption	ATP1B3	NM_001679 .
Nitrogen metabolism	CA7	NM_005182 NM_001014435 NM_001365337 .
Nitrogen metabolism	CA1	NM_001128829 NM_001128830 NM_001128831 NM_001164830 NM_001291967 NM_001291968 NM_001738
Nitrogen metabolism	CA4	NM_000717 NR_137422 .
Nitrogen metabolism	CA2	NM_001293675 NM_000067 .
Nitrogen metabolism	CA12	NM_001218 NR_135511 NM_001293642 NM_206925 .
Nitrogen metabolism	CPS1	NM_001122633 NM_001369257 NM_001369256 NR_161225 NM_001875 NR_163592 .
Pentose and glucuronate interconversions	AKR1B10	NM_020299 .
Pentose and glucuronate interconversions	UGT1A1	NM_000463 .
Pentose and glucuronate interconversions	UGT2A3	NM_024743 NR_024010 .
Pentose and glucuronate interconversions	UGT1A10	NM_019075 .
Pentose and glucuronate interconversions	UGT1A8	NM_019076 .
Pentose and glucuronate interconversions	UGDH	NM_001184700 NM_001184701 NM_003359 .
Pentose and glucuronate interconversions	UGP2	NM_001001521 NM_006759 .
Pentose and glucuronate interconversions	SORD	NM_003104 NR_034039 .
Porphyrin and chlorophyll metabolism	UGT1A1	NM_000463 .
Porphyrin and chlorophyll metabolism	UGT2A3	NM_024743 NR_024010 .
Porphyrin and chlorophyll metabolism	UGT1A10	NM_019075 .
Porphyrin and chlorophyll metabolism	UGT1A8	NM_019076 .
Porphyrin and chlorophyll metabolism	CPOX	NM_000097 .
Proximal tubule bicarbonate reclamation	CA4	NM_000717 NR_137422 .
Proximal tubule bicarbonate reclamation	CA2	NM_001293675 NM_000067 .
Proximal tubule bicarbonate reclamation	PCK1	NM_002591 .
Proximal tubule bicarbonate reclamation	SLC4A4	NM_001098484 NM_001134742 NM_003759 .
Proximal tubule bicarbonate reclamation	ATP1A2	NM_000702 .
Proximal tubule bicarbonate reclamation	SLC9A3	NM_001284351 NM_004174 .
Proximal tubule bicarbonate reclamation	ATP1B3	NM_001679 .
Retinol metabolism	ADH1B	NM_000668 NM_001286650 .
Retinol metabolism	ADH1C	NM_000669 NR_133005 .
Retinol metabolism	UGT1A1	NM_000463 .
Retinol metabolism	CYP3A4	NM_001202855 NM_017460 .
Retinol metabolism	UGT2A3	NM_024743 NR_024010 .
Retinol metabolism	UGT1A10	NM_019075 .
Retinol metabolism	DHRS9	NM_001289763 NM_199204 NM_001142270 NM_001142271 .
Retinol metabolism	UGT1A8	NM_019076 .
Retinol metabolism	RETSAT	NM_017750 .
Retinol metabolism	CYP3A5	NM_000777 NM_001291829 NM_001291830 NR_033807 NM_001190484 .
Steroid hormone biosynthesis	HSD17B2	NM_002153 .
Steroid hormone biosynthesis	HSD3B2	NM_001166120 NM_000198 .
Steroid hormone biosynthesis	UGT1A1	NM_000463 .
Steroid hormone biosynthesis	CYP3A4	NM_001202855 NM_017460 .
Steroid hormone biosynthesis	UGT2A3	NM_024743 NR_024010 .
Steroid hormone biosynthesis	UGT1A10	NM_019075 .
Steroid hormone biosynthesis	UGT1A8	NM_019076 .
Steroid hormone biosynthesis	DHRS11	NM_024308 .
Steroid hormone biosynthesis	HSD11B2	NM_000196 .
Steroid hormone biosynthesis	CYP3A5	NM_000777 NM_001291829 NM_001291830 NR_033807 NM_001190484 .
Sulfur metabolism	SELENBP1	NM_001258288 NM_001258289 NM_003944 .
Sulfur metabolism	TST	NM_001270483 NM_003312 .
Sulfur metabolism	PAPSS2	NM_001015880 NM_004670 .
Sulfur metabolism	ETHE1	NM_001320867 NM_001320868 NM_001320869 NM_014297 .
