# Supplementary material for: Pathways Related to Colon Inflammation Are Associated with Colorectal Carcinoma: A Transcriptome- and Methylome-Wide Study
Source: Cancers (Basel). 2023 May 26;15(11):2921. doi: 10.3390/cancers15112921 (PMC10251872; doi:10.3390/cancers15112921)
Supplement: Supplementary file 1 [file cancers-15-02921-s001.zip › Table_S15_Gene set_ANOVA_Promoter Methylation_KEGG_28 IBDrelated pathways.xlt]

## Sheet: GO_ANOVA_Beta_ExDeepSea_Promote
KEGG Pathways	p-value(Tissue)	FDR ajusted p	Mean(CRC)	Mean(Normal)	DeltaBeta
Ovarian steroidogenesis	2.34978e-320	2.46727e-318	0.200471	0.151794	0.0486281
Taste transduction	2.0261e-120	1.1604e-119	0.197338	0.168205	0.0291141
Folate biosynthesis	1.15837e-163	1.0732e-162	0.148112	0.119933	0.028145
Bile secretion	1.15414e-157	9.32191e-157	0.167966	0.144582	0.0233701
Pentose and glucuronate interconversions	1.96344e-102	1.01391e-101	0.186367	0.165709	0.0205991
Phototransduction	1.20812e-25	2.90501e-25	0.15349	0.14239	0.0110994
Pantothenate and CoA biosynthesis	7.20744e-09	1.20763e-08	0.213229	0.208598	0.0046076
Ascorbate and aldarate metabolism	0.0084739	0.0107632	0.0907035	0.0891326	0.00154237
Proximal tubule bicarbonate reclamation	0.107649	0.123307	0.117916	0.116479	0.0013987
Tyrosine metabolism	0.118256	0.134479	0.115146	0.114406	0.000829971
Primary bile acid biosynthesis	0.679343	0.703924	0.164176	0.163867	0.000420501
Synthesis and degradation of ketone bodies	0.678741	0.703924	0.153374	0.152932	0.00040029
Butanoate metabolism	0.174678	0.19443	0.160588	0.161465	-0.000849346
Mineral absorption	0.0305671	0.0367506	0.121306	0.122318	-0.000987241
Porphyrin and chlorophyll metabolism	0.0180027	0.0220656	0.136492	0.137564	-0.00109722
Retinol metabolism	0.108984	0.124384	0.119391	0.120666	-0.00125965
beta-Alanine metabolism	0.0176545	0.0218944	0.162837	0.164485	-0.00159913
Drug metabolism - cytochrome P450	0.00141277	0.00186985	0.124015	0.126081	-0.00202042
Chemical carcinogenesis	0.000197261	0.000274944	0.119938	0.122128	-0.00214635
Valine, leucine and isoleucine degradation	2.74181e-08	4.45191e-08	0.154113	0.15664	-0.00251925
Metabolism of xenobiotics by cytochrome P450	1.67339e-10	2.89626e-10	0.119198	0.122396	-0.00316351
Riboflavin metabolism	0.00106001	0.00141911	0.101662	0.10479	-0.00318237
Fatty acid degradation	5.95501e-12	1.07806e-11	0.143443	0.146885	-0.00334607
Tryptophan metabolism	3.00659e-18	6.44269e-18	0.115081	0.118787	-0.00368845
Sulfur metabolism	9.40378e-07	1.45205e-06	0.113028	0.117023	-0.00397967
Cardiac muscle contraction	2.26225e-15	4.53891e-15	0.145632	0.149585	-0.00401855
Nitrogen metabolism	9.03575e-05	0.00012879	0.116983	0.122	-0.00501681
Steroid hormone biosynthesis	4.51526e-55	1.54599e-54	0.183459	0.194298	-0.0108917
