# Supplementary material for: Pathways Related to Colon Inflammation Are Associated with Colorectal Carcinoma: A Transcriptome- and Methylome-Wide Study
Source: Cancers (Basel). 2023 May 26;15(11):2921. doi: 10.3390/cancers15112921 (PMC10251872; doi:10.3390/cancers15112921)
Supplement: Supplementary file 1 [file cancers-15-02921-s001.zip › Table_S1_Patient Characteristics US patients.xlsx]

## Sheet: Sheet1
		RNAseq analysis
Characteristics	Category	UC-CRC [n = 10]	Sporadic CRC [n = 8]
Age in years, mean(SD)		48.7 (SD 11.6)	57.25 (SD 10.3)
Age Category	≤ 40 years	4	0
	> 40 years	6	8
Sex	Male	10	2
	Female	0	6
Location	Left	7	5
	Right	3	3
Race	Caucasian	7	5
	AA	0	2
	Unknown	3	1
Grade	Low	4	6
	High	6	2
Histopathology	Adenocarcinoma	6	8
	Mucinous adenocarcinoma	4	0
	Squamous cell carcinoma	0	0
Inflammation	Quiescent	4	N/A
	Mild	2	N/A
	Moderate	3	N/A
	Severe	1	N/A
Pancolitis		1	N/A
UC, Ulcerative Colitis; CRC, colorectal cancer; AA, African American; N/A, not available/applicable.
