# Supplementary material for: Pathways Related to Colon Inflammation Are Associated with Colorectal Carcinoma: A Transcriptome- and Methylome-Wide Study
Source: Cancers (Basel). 2023 May 26;15(11):2921. doi: 10.3390/cancers15112921 (PMC10251872; doi:10.3390/cancers15112921)
Supplement: Supplementary file 1 [file cancers-15-02921-s001.zip › Table_S2_GO-ANOVA_UC_vs_Control_FDR0.05_FC2.csv]

# of genes	GO ID	GO Description		Fold-Change(UC_vs_Control)	Fold Change 95% lower limit	Fold Change 95% upper limit	p-value(UC_vs_Control)	FDR adj p
13	kegg_pathway_97	2-Oxocarboxylic acid metabolism		-2.11893	-2.66909	-1.68217	8.68E-10	1.41E-09
26	kegg_pathway_334	Arginine and proline metabolism		-2.03901	-2.39608	-1.73515	7.88E-17	2.21E-16
12	kegg_pathway_17	Ascorbate and aldarate metabolism		-3.81877	-6.1358	-2.37671	7.97E-08	1.13E-07
32	kegg_pathway_47	Bile secretion		-2.37602	-2.84894	-1.98161	2.00E-19	7.99E-19
11	kegg_pathway_185	Biosynthesis of unsaturated fatty acids		-2.01143	-2.56134	-1.57959	4.53E-08	6.47E-08
15	kegg_pathway_169	Butanoate metabolism		-2.99771	-3.7509	-2.39577	5.84E-19	2.16E-18
70	kegg_pathway_311	Carbon metabolism		-2.04361	-2.26215	-1.84619	2.65E-40	8.91E-39
36	kegg_pathway_217	Cardiac muscle contraction		-2.19502	-2.52968	-1.90464	2.52E-25	1.86E-24
26	kegg_pathway_77	Chemical carcinogenesis		-2.7431	-3.56931	-2.10814	2.84E-13	6.10E-13
27	kegg_pathway_13	Citrate cycle (TCA cycle)		-2.41016	-2.81439	-2.06399	1.05E-25	8.60E-25
22	kegg_pathway_92	Drug metabolism - cytochrome P450		-2.9364	-3.95925	-2.17779	6.89E-12	1.28E-11
29	kegg_pathway_68	Drug metabolism - other enzymes		-2.44031	-3.08053	-1.93315	2.55E-13	5.56E-13
29	kegg_pathway_48	Fatty acid degradation		-2.52394	-2.94429	-2.1636	1.67E-28	1.95E-27
12	kegg_pathway_231	Fatty acid elongation		-2.26602	-2.85291	-1.79987	3.60E-11	6.37E-11
33	kegg_pathway_301	Fatty acid metabolism		-2.17605	-2.50059	-1.89363	1.47E-25	1.11E-24
8	kegg_pathway_34	Folate biosynthesis		-3.12192	-4.45226	-2.18909	3.15E-09	4.80E-09
27	kegg_pathway_45	Glutathione metabolism		-2.08824	-2.46574	-1.76853	5.67E-17	1.64E-16
16	kegg_pathway_237	Glyoxylate and dicarboxylate metabolism		-2.40565	-2.95063	-1.96133	1.65E-15	4.13E-15
11	kegg_pathway_64	Histidine metabolism		-2.0426	-2.62622	-1.58868	7.37E-08	1.05E-07
5	kegg_pathway_41	Maturity onset diabetes of the young		-2.45293	-3.55728	-1.69143	6.81E-06	8.60E-06
24	kegg_pathway_165	Metabolism of xenobiotics by cytochrome P450		-2.6364	-3.48973	-1.99174	3.84E-11	6.72E-11
35	kegg_pathway_30	Mineral absorption		-2.3915	-2.80309	-2.04034	6.98E-25	5.04E-24
16	kegg_pathway_36	Mucin type O-glycan biosynthesis		-2.09721	-2.58171	-1.70364	1.83E-11	3.29E-11
31	kegg_pathway_136	Neuroactive ligand-receptor interaction		-2.26294	-2.77	-1.84871	1.28E-14	3.00E-14
8	kegg_pathway_323	Nitrogen metabolism		-3.01874	-4.78278	-1.90534	5.17E-06	6.55E-06
14	kegg_pathway_232	Ovarian steroidogenesis		-2.18964	-2.84232	-1.68684	1.13E-08	1.66E-08
92	kegg_pathway_289	Oxidative phosphorylation		-2.55939	-2.77507	-2.36047	1.89E-99	5.74E-97
9	kegg_pathway_278	Pantothenate and CoA biosynthesis		-2.07776	-2.79719	-1.54336	2.91E-06	3.73E-06
95	kegg_pathway_14	Parkinson disease		-2.53065	-2.74227	-2.33537	4.68E-99	7.09E-97
14	kegg_pathway_18	Pentose and glucuronate interconversions		-3.65043	-5.51039	-2.41827	2.56E-09	3.98E-09
41	kegg_pathway_222	Peroxisome		-2.30169	-2.61011	-2.02972	8.03E-35	2.03E-33
7	kegg_pathway_69	Phenylalanine metabolism		-2.00513	-2.82893	-1.42123	0.00010976	0.000129406
2	kegg_pathway_107	Phenylalanine, tyrosine and tryptophan biosynthesis		-2.77818	-5.2158	-1.47979	0.00232388	0.00256984
5	kegg_pathway_149	Phototransduction		-2.06592	-2.89053	-1.47655	4.65E-05	5.57E-05
16	kegg_pathway_287	Porphyrin and chlorophyll metabolism		-3.00616	-4.32752	-2.08826	8.36E-09	1.24E-08
5	kegg_pathway_67	Primary bile acid biosynthesis		-2.42051	-3.5387	-1.65565	1.33E-05	1.63E-05
25	kegg_pathway_78	Propanoate metabolism		-2.46181	-2.88282	-2.10228	9.59E-26	8.07E-25
14	kegg_pathway_162	Proximal tubule bicarbonate reclamation		-2.64837	-3.34611	-2.09612	1.48E-14	3.42E-14
25	kegg_pathway_155	Pyrimidine metabolism		-2.00913	-2.32685	-1.7348	5.46E-19	2.07E-18
27	kegg_pathway_6	Pyruvate metabolism		-2.23553	-2.60497	-1.91848	1.19E-22	6.43E-22
22	kegg_pathway_273	Retinol metabolism		-2.61479	-3.52607	-1.93903	7.41E-10	1.21E-09
67	kegg_pathway_234	Retrograde endocannabinoid signaling		-2.01395	-2.20951	-1.83569	1.41E-45	6.11E-44
6	kegg_pathway_19	Riboflavin metabolism		-3.31741	-4.69565	-2.34369	6.00E-10	9.83E-10
17	kegg_pathway_126	Steroid hormone biosynthesis		-3.45397	-5.03422	-2.36976	4.06E-10	6.80E-10
9	kegg_pathway_284	Sulfur metabolism		-3.21223	-4.23014	-2.43927	3.38E-14	7.77E-14
2	kegg_pathway_206	Sulfur relay system		-4.22467	-7.82017	-2.28228	3.72E-05	4.50E-05
8	kegg_pathway_220	Synthesis and degradation of ketone bodies		-2.95186	-4.01804	-2.16859	1.47E-10	2.51E-10
9	kegg_pathway_321	Taste transduction		-2.3099	-3.01712	-1.76846	5.27E-09	7.94E-09
13	kegg_pathway_194	Terpenoid backbone biosynthesis		-2.39353	-3.01328	-1.90125	1.86E-12	3.67E-12
21	kegg_pathway_134	Tryptophan metabolism		-2.48087	-3.01909	-2.03861	6.50E-18	2.07E-17
11	kegg_pathway_133	Tyrosine metabolism		-2.17459	-2.92072	-1.61906	5.34E-07	7.13E-07
35	kegg_pathway_256	Valine, leucine and isoleucine degradation		-2.43075	-2.79511	-2.1139	5.98E-32	1.13E-30
17	kegg_pathway_178	beta-Alanine metabolism		-2.06081	-2.52022	-1.68514	1.16E-11	2.11E-11
