# Supplementary material for: Pathways Related to Colon Inflammation Are Associated with Colorectal Carcinoma: A Transcriptome- and Methylome-Wide Study
Source: Cancers (Basel). 2023 May 26;15(11):2921. doi: 10.3390/cancers15112921 (PMC10251872; doi:10.3390/cancers15112921)
Supplement: Supplementary file 1 [file cancers-15-02921-s001.zip › Table_S3_GO-ANOVA_UC CRC_vs_Control.csv]

# of genes	GO ID	GO Description			Fold-Change(UC CRC_vs_Control)	Fold Change95% lower limit	Fold Change 95% upper limit	p-value((UC CRC_vs_Control))	FDR adj p
97	kegg_pathway_14	Parkinson disease			-1.72184	-1.82519	-1.62434	3.85E-68	1.12E-65
95	kegg_pathway_289	Oxidative phosphorylation			-1.63539	-1.73272	-1.54352	8.48E-58	1.24E-55
35	kegg_pathway_256	Valine, leucine and isoleucine degradation			-1.87536	-2.08758	-1.68471	7.48E-28	7.28E-26
29	kegg_pathway_48	Fatty acid degradation			-2.26423	-2.60071	-1.97128	1.26E-27	9.20E-26
36	kegg_pathway_30	Mineral absorption			-2.86624	-3.43672	-2.39046	2.12E-27	1.24E-25
42	kegg_pathway_222	Peroxisome			-1.71735	-1.90307	-1.54976	1.92E-23	9.34E-22
34	kegg_pathway_47	Bile secretion			-3.02345	-3.76048	-2.43088	1.12E-21	4.69E-20
27	kegg_pathway_13	Citrate cycle (TCA cycle)			-1.79928	-2.02617	-1.59779	2.00E-20	7.28E-19
16	kegg_pathway_169	Butanoate metabolism			-2.42986	-2.89736	-2.03779	4.97E-20	1.61E-18
23	kegg_pathway_92	Drug metabolism - cytochrome P450			-4.07166	-5.43498	-3.05031	1.38E-19	4.02E-18
30	kegg_pathway_77	Chemical carcinogenesis			-3.0816	-3.9055	-2.43151	3.20E-19	8.48E-18
20	kegg_pathway_273	Retinol metabolism			-4.27468	-5.79956	-3.15074	1.08E-18	2.62E-17
27	kegg_pathway_78	Propanoate metabolism			-1.7536	-1.97779	-1.55481	1.56E-18	3.51E-17
91	kegg_pathway_293	cAMP signaling pathway			-1.50715	-1.65175	-1.3752	4.16E-18	8.67E-17
26	kegg_pathway_165	Metabolism of xenobiotics by cytochrome P450			-3.274	-4.2715	-2.50945	4.08E-17	7.95E-16
15	kegg_pathway_162	Proximal tubule bicarbonate reclamation			-3.77809	-5.148	-2.77272	2.13E-15	3.88E-14
20	kegg_pathway_126	Steroid hormone biosynthesis			-4.14467	-5.80555	-2.95895	2.52E-15	4.28E-14
9	kegg_pathway_284	Sulfur metabolism			-3.03886	-3.89894	-2.36852	2.64E-15	4.28E-14
35	kegg_pathway_159	Gastric acid secretion			-1.69813	-1.93344	-1.49147	5.90E-15	9.07E-14
46	kegg_pathway_11	Pancreatic secretion			-1.88548	-2.21531	-1.60475	3.50E-14	4.65E-13
22	kegg_pathway_134	Tryptophan metabolism			-1.92454	-2.26746	-1.63348	4.43E-14	5.62E-13
28	kegg_pathway_6	Pyruvate metabolism			-1.64694	-1.86945	-1.45092	6.19E-14	7.54E-13
42	kegg_pathway_136	Neuroactive ligand-receptor interaction			-2.21612	-2.71957	-1.80588	7.44E-14	8.36E-13
14	kegg_pathway_18	Pentose and glucuronate interconversions			-4.3632	-6.29274	-3.02531	8.87E-14	9.59E-13
40	kegg_pathway_131	Glycolysis / Gluconeogenesis			-1.57852	-1.78042	-1.39952	2.91E-13	2.83E-12
13	kegg_pathway_17	Ascorbate and aldarate metabolism			-4.69391	-6.95558	-3.16765	3.39E-13	3.19E-12
25	kegg_pathway_230	Aldosterone-regulated sodium reabsorption			-1.98171	-2.38329	-1.6478	1.57E-12	1.39E-11
17	kegg_pathway_178	beta-Alanine metabolism			-1.84028	-2.17337	-1.55825	4.76E-12	3.86E-11
39	kegg_pathway_217	Cardiac muscle contraction			-1.61309	-1.84601	-1.40957	8.14E-12	6.25E-11
34	kegg_pathway_68	Drug metabolism - other enzymes			-2.07853	-2.55495	-1.69096	9.07E-12	6.79E-11
43	kegg_pathway_195	PPAR signaling pathway			-1.78649	-2.10637	-1.51519	1.02E-11	7.41E-11
17	kegg_pathway_287	Porphyrin and chlorophyll metabolism			-3.06089	-4.17641	-2.24332	1.07E-11	7.60E-11
33	kegg_pathway_104	Glycerolipid metabolism			-1.50533	-1.69272	-1.33869	1.98E-11	1.31E-10
9	kegg_pathway_321	Taste transduction			-3.21439	-4.47367	-2.30957	8.63E-11	5.14E-10
8	kegg_pathway_220	Synthesis and degradation of ketone bodies			-2.37785	-3.08865	-1.83063	1.11E-09	6.12E-09
13	kegg_pathway_97	2-Oxocarboxylic acid metabolism			-1.82874	-2.21765	-1.50804	3.25E-09	1.69E-08
9	kegg_pathway_323	Nitrogen metabolism			-6.38072	-11.4876	-3.54414	4.42E-09	2.19E-08
11	kegg_pathway_133	Tyrosine metabolism			-2.54189	-3.47865	-1.85739	2.00E-08	8.60E-08
27	kegg_pathway_334	Arginine and proline metabolism			-1.51586	-1.74954	-1.31339	2.13E-08	8.87E-08
18	kegg_pathway_224	Starch and sucrose metabolism			-1.87593	-2.33225	-1.5089	3.05E-08	1.25E-07
16	kegg_pathway_232	Ovarian steroidogenesis			-2.00773	-2.59555	-1.55303	1.93E-07	7.15E-07
19	kegg_pathway_237	Glyoxylate and dicarboxylate metabolism			-1.58155	-1.88003	-1.33046	3.27E-07	1.15E-06
19	kegg_pathway_179	ABC transporters			-1.68298	-2.04873	-1.38253	3.41E-07	1.19E-06
12	kegg_pathway_116	Glycosphingolipid biosynthesis - lacto and neolacto series			-1.63229	-1.98091	-1.34502	1.29E-06	4.19E-06
6	kegg_pathway_19	Riboflavin metabolism			-2.70895	-4.02286	-1.82418	2.43E-06	7.64E-06
18	kegg_pathway_279	Nicotinate and nicotinamide metabolism			-1.56816	-1.89578	-1.29716	4.60E-06	1.37E-05
16	kegg_pathway_110	Intestinal immune network for IgA production			-2.01173	-2.71536	-1.49042	6.84E-06	1.94E-05
18	kegg_pathway_163	Fat digestion and absorption			-1.84072	-2.43281	-1.39273	2.25E-05	5.87E-05
11	kegg_pathway_64	Histidine metabolism			-1.57458	-1.94205	-1.27665	3.11E-05	7.77E-05
3	kegg_pathway_206	Sulfur relay system			-2.58013	-3.95097	-1.68493	4.54E-05	0.000110352
18	kegg_pathway_129	Prion diseases			-1.51882	-1.85746	-1.24193	5.62E-05	0.000132247
5	kegg_pathway_149	Phototransduction			-1.65075	-2.12799	-1.28054	0.000176833	0.000385338
10	kegg_pathway_34	Folate biosynthesis			-1.8134	-2.4946	-1.31822	0.000308528	0.000617056
9	kegg_pathway_278	Pantothenate and CoA biosynthesis			-1.73737	-2.4012	-1.25706	0.000944963	0.00172456
5	kegg_pathway_41	Maturity onset diabetes of the young			-1.75606	-2.46785	-1.24956	0.00146255	0.00257268
5	kegg_pathway_67	Primary bile acid biosynthesis			-1.76616	-2.52606	-1.23486	0.0021878	0.00373589
15	kegg_pathway_319	Allograft rejection			-1.5096	-2.01055	-1.13347	0.0050218	0.00784153
15	kegg_pathway_5	Autoimmune thyroid disease			-1.5096	-2.01055	-1.13347	0.0050218	0.00784153
15	kegg_pathway_58	Graft-versus-host disease			-1.5096	-2.01055	-1.13347	0.0050218	0.00784153
8	kegg_pathway_69	Phenylalanine metabolism			-1.63602	-2.40892	-1.11111	0.0130328	0.0195158
6	kegg_pathway_112	Linoleic acid metabolism			-1.65171	-2.5536	-1.06836	0.0244167	0.0351216
