# Supplementary material for: Pathways Related to Colon Inflammation Are Associated with Colorectal Carcinoma: A Transcriptome- and Methylome-Wide Study
Source: Cancers (Basel). 2023 May 26;15(11):2921. doi: 10.3390/cancers15112921 (PMC10251872; doi:10.3390/cancers15112921)
Supplement: Supplementary file 1 [file cancers-15-02921-s001.zip › Table_S4_GO-ANOVA_sporadic CRC_vs_Control.csv]

# of genes	GO ID	GO Description	Fold-Change(spor CRC vs. Normal)	Fold Change 95% lower limit	Fold Change 95% upper limit	p-value((spor CRC vs. Normal)	FDR adj p
86	kegg_pathway_293	cAMP signaling pathway	-1.68053	-1.8592	-1.51903	4.74E-23	1.41E-20
85	kegg_pathway_303	cGMP-PKG signaling pathway	-1.51644	-1.65923	-1.38594	4.13E-19	6.15E-17
64	kegg_pathway_274	Adrenergic signaling in cardiomyocytes	-1.5718	-1.74991	-1.41181	4.54E-16	4.51E-14
65	kegg_pathway_270	Calcium signaling pathway	-1.59739	-1.78652	-1.42828	6.77E-16	5.05E-14
14	kegg_pathway_162	Proximal tubule bicarbonate reclamation	-4.13702	-5.71007	-2.99733	1.08E-15	6.45E-14
66	kegg_pathway_72	Oxytocin signaling pathway	-1.50444	-1.66376	-1.36037	4.62E-15	2.29E-13
58	kegg_pathway_202	Parathyroid hormone synthesis, secretion and action	-1.55941	-1.74198	-1.39597	1.00E-14	4.27E-13
27	kegg_pathway_77	Chemical carcinogenesis	-2.86646	-3.71146	-2.21384	1.21E-14	4.51E-13
57	kegg_pathway_114	Vascular smooth muscle contraction	-1.62453	-1.8374	-1.43633	2.92E-14	9.49E-13
36	kegg_pathway_30	Mineral absorption	-2.44122	-3.05633	-1.94991	3.18E-14	9.49E-13
21	kegg_pathway_92	Drug metabolism - cytochrome P450	-3.61293	-4.9731	-2.62477	4.44E-14	1.15E-12
21	kegg_pathway_273	Retinol metabolism	-3.69891	-5.12667	-2.66877	5.26E-14	1.15E-12
18	kegg_pathway_126	Steroid hormone biosynthesis	-4.24519	-6.07437	-2.96684	5.35E-14	1.15E-12
33	kegg_pathway_47	Bile secretion	-2.62174	-3.34777	-2.05317	5.39E-14	1.15E-12
24	kegg_pathway_230	Aldosterone-regulated sodium reabsorption	-2.26302	-2.7804	-1.84191	6.78E-14	1.35E-12
30	kegg_pathway_136	Neuroactive ligand-receptor interaction	-2.55651	-3.28754	-1.98803	1.05E-12	1.95E-11
44	kegg_pathway_11	Pancreatic secretion	-1.92469	-2.29856	-1.61164	1.23E-12	2.16E-11
34	kegg_pathway_159	Gastric acid secretion	-1.70784	-1.9886	-1.46672	1.47E-11	2.18E-10
30	kegg_pathway_48	Fatty acid degradation	-1.75165	-2.05573	-1.49255	1.99E-11	2.83E-10
24	kegg_pathway_165	Metabolism of xenobiotics by cytochrome P450	-2.75157	-3.67827	-2.05833	3.07E-11	4.17E-10
36	kegg_pathway_256	Valine, leucine and isoleucine degradation	-1.53894	-1.74614	-1.35633	5.12E-11	6.36E-10
34	kegg_pathway_217	Cardiac muscle contraction	-1.53569	-1.7558	-1.34317	6.76E-10	6.95E-09
36	kegg_pathway_314	Serotonergic synapse	-1.57058	-1.81137	-1.36179	1.02E-09	9.72E-09
39	kegg_pathway_316	Circadian entrainment	-1.53646	-1.76174	-1.33999	1.31E-09	1.13E-08
41	kegg_pathway_276	Aldosterone synthesis and secretion	-1.5302	-1.75477	-1.33437	1.87E-09	1.55E-08
14	kegg_pathway_18	Pentose and glucuronate interconversions	-3.85796	-5.94858	-2.50208	3.95E-09	2.76E-08
31	kegg_pathway_56	Endocrine and other factor-regulated calcium reabsorption	-1.65094	-1.96274	-1.38868	2.19E-08	1.28E-07
15	kegg_pathway_179	ABC transporters	-2.20524	-2.88894	-1.68334	2.61E-08	1.43E-07
16	kegg_pathway_169	Butanoate metabolism	-1.88567	-2.34319	-1.51749	2.68E-08	1.43E-07
20	kegg_pathway_134	Tryptophan metabolism	-1.68148	-2.01176	-1.40542	2.83E-08	1.48E-07
12	kegg_pathway_17	Ascorbate and aldarate metabolism	-3.83251	-6.06532	-2.42166	3.34E-08	1.72E-07
41	kegg_pathway_195	PPAR signaling pathway	-1.59185	-1.87706	-1.34998	4.50E-08	2.20E-07
35	kegg_pathway_118	Renin secretion	-1.65269	-1.97428	-1.38348	4.52E-08	2.20E-07
30	kegg_pathway_146	Insulin secretion	-1.66215	-1.98898	-1.38903	4.57E-08	2.20E-07
40	kegg_pathway_182	Dilated cardiomyopathy (DCM)	-1.51494	-1.76363	-1.30132	1.15E-07	5.17E-07
50	kegg_pathway_201	IL-17 signaling pathway	1.50339	1.29315	1.74782	1.42E-07	6.23E-07
17	kegg_pathway_178	beta-Alanine metabolism	-1.7559	-2.15652	-1.42971	1.57E-07	6.78E-07
9	kegg_pathway_321	Taste transduction	-2.96903	-4.42813	-1.99071	3.16E-07	1.26E-06
36	kegg_pathway_218	Salivary secretion	-1.56162	-1.85304	-1.31604	4.32E-07	1.67E-06
14	kegg_pathway_232	Ovarian steroidogenesis	-2.06007	-2.70892	-1.56664	4.66E-07	1.76E-06
18	kegg_pathway_287	Porphyrin and chlorophyll metabolism	-2.36655	-3.30209	-1.69607	6.69E-07	2.40E-06
20	kegg_pathway_224	Starch and sucrose metabolism	-1.79139	-2.25368	-1.42393	9.90E-07	3.51E-06
14	kegg_pathway_227	Olfactory transduction	-1.7215	-2.12965	-1.39157	1.04E-06	3.64E-06
10	kegg_pathway_323	Nitrogen metabolism	-3.95063	-6.75245	-2.31138	1.19E-06	4.09E-06
10	kegg_pathway_284	Sulfur metabolism	-1.93699	-2.53106	-1.48235	2.66E-06	8.70E-06
13	kegg_pathway_116	Glycosphingolipid biosynthesis - lacto and neolacto series	-1.7796	-2.28315	-1.38711	8.96E-06	2.67E-05
18	kegg_pathway_266	Galactose metabolism	-1.76289	-2.2613	-1.37434	1.09E-05	3.18E-05
34	kegg_pathway_88	Hematopoietic cell lineage	-1.57645	-1.93011	-1.28759	1.22E-05	3.45E-05
12	kegg_pathway_133	Tyrosine metabolism	-2.01469	-2.81577	-1.44151	5.58E-05	0.000137511
19	kegg_pathway_163	Fat digestion and absorption	-1.7479	-2.3083	-1.32356	9.77E-05	0.000234743
8	kegg_pathway_220	Synthesis and degradation of ketone bodies	-1.86692	-2.56086	-1.36103	0.000153259	0.000348635
10	kegg_pathway_278	Pantothenate and CoA biosynthesis	-1.60101	-2.06446	-1.24161	0.000351964	0.00075457
10	kegg_pathway_135	One carbon pool by folate	1.55039	1.20773	1.99028	0.000682758	0.00139357
17	kegg_pathway_129	Prion diseases	-1.50734	-1.92198	-1.18215	0.00101326	0.00200122
15	kegg_pathway_110	Intestinal immune network for IgA production	-1.69153	-2.38986	-1.19725	0.0030325	0.00541129
7	kegg_pathway_19	Riboflavin metabolism	-1.50866	-2.06998	-1.09956	0.0113368	0.018314
5	kegg_pathway_149	Phototransduction	-1.55103	-2.19739	-1.0948	0.0142353	0.0224451
4	kegg_pathway_67	Primary bile acid biosynthesis	-1.78414	-2.82844	-1.1254	0.0146842	0.023031
9	kegg_pathway_34	Folate biosynthesis	-1.59113	-2.36431	-1.0708	0.0218837	0.0334428
