# Supplementary material for: Pathways Related to Colon Inflammation Are Associated with Colorectal Carcinoma: A Transcriptome- and Methylome-Wide Study
Source: Cancers (Basel). 2023 May 26;15(11):2921. doi: 10.3390/cancers15112921 (PMC10251872; doi:10.3390/cancers15112921)
Supplement: Supplementary file 1 [file cancers-15-02921-s001.zip › Table_S5_common 29 Inf related Pathways in Sporadic CRC.csv]

# of genes	GO ID	GO Description	Fold-Change(Sporadic CRC vs. Normal)	Fold Change 95% lower limit	Fold Change 95% upper limit	p-value(Sporadic CRC vs. Normal)	FDR adj p
18	kegg_pathway_126	Steroid hormone biosynthesis	-4.24519	-6.07437	-2.96684	5.35E-14	1.15E-12
14	kegg_pathway_162	Proximal tubule bicarbonate reclamation	-4.13702	-5.71007	-2.99733	1.08E-15	6.45E-14
10	kegg_pathway_323	Nitrogen metabolism	-3.95063	-6.75245	-2.31138	1.19E-06	4.09E-06
14	kegg_pathway_18	Pentose and glucuronate interconversions	-3.85796	-5.94858	-2.50208	3.95E-09	2.76E-08
12	kegg_pathway_17	Ascorbate and aldarate metabolism	-3.83251	-6.06532	-2.42166	3.34E-08	1.72E-07
21	kegg_pathway_273	Retinol metabolism	-3.69891	-5.12667	-2.66877	5.26E-14	1.15E-12
21	kegg_pathway_92	Drug metabolism - cytochrome P450	-3.61293	-4.9731	-2.62477	4.44E-14	1.15E-12
9	kegg_pathway_321	Taste transduction	-2.96903	-4.42813	-1.99071	3.16E-07	1.26E-06
27	kegg_pathway_77	Chemical carcinogenesis	-2.86646	-3.71146	-2.21384	1.21E-14	4.51E-13
24	kegg_pathway_165	Metabolism of xenobiotics by cytochrome P450	-2.75157	-3.67827	-2.05833	3.07E-11	4.17E-10
33	kegg_pathway_47	Bile secretion	-2.62174	-3.34777	-2.05317	5.39E-14	1.15E-12
30	kegg_pathway_136	Neuroactive ligand-receptor interaction	-2.55651	-3.28754	-1.98803	1.05E-12	1.95E-11
36	kegg_pathway_30	Mineral absorption	-2.44122	-3.05633	-1.94991	3.18E-14	9.49E-13
18	kegg_pathway_287	Porphyrin and chlorophyll metabolism	-2.36655	-3.30209	-1.69607	6.69E-07	2.40E-06
14	kegg_pathway_232	Ovarian steroidogenesis	-2.06007	-2.70892	-1.56664	4.66E-07	1.76E-06
12	kegg_pathway_133	Tyrosine metabolism	-2.01469	-2.81577	-1.44151	5.58E-05	0.000137511
10	kegg_pathway_284	Sulfur metabolism	-1.93699	-2.53106	-1.48235	2.66E-06	8.70E-06
16	kegg_pathway_169	Butanoate metabolism	-1.88567	-2.34319	-1.51749	2.68E-08	1.43E-07
8	kegg_pathway_220	Synthesis and degradation of ketone bodies	-1.86692	-2.56086	-1.36103	0.000153259	0.000348635
4	kegg_pathway_67	Primary bile acid biosynthesis	-1.78414	-2.82844	-1.1254	0.0146842	0.023031
17	kegg_pathway_178	beta-Alanine metabolism	-1.7559	-2.15652	-1.42971	1.57E-07	6.78E-07
30	kegg_pathway_48	Fatty acid degradation	-1.75165	-2.05573	-1.49255	1.99E-11	2.83E-10
20	kegg_pathway_134	Tryptophan metabolism	-1.68148	-2.01176	-1.40542	2.83E-08	1.48E-07
10	kegg_pathway_278	Pantothenate and CoA biosynthesis	-1.60101	-2.06446	-1.24161	0.000351964	0.00075457
9	kegg_pathway_34	Folate biosynthesis	-1.59113	-2.36431	-1.0708	0.0218837	0.0334428
5	kegg_pathway_149	Phototransduction	-1.55103	-2.19739	-1.0948	0.0142353	0.0224451
36	kegg_pathway_256	Valine, leucine and isoleucine degradation	-1.53894	-1.74614	-1.35633	5.12E-11	6.36E-10
34	kegg_pathway_217	Cardiac muscle contraction	-1.53569	-1.7558	-1.34317	6.76E-10	6.95E-09
7	kegg_pathway_19	Riboflavin metabolism	-1.50866	-2.06998	-1.09956	0.0113368	0.018314
