# Supplementary material for: Pathways Related to Colon Inflammation Are Associated with Colorectal Carcinoma: A Transcriptome- and Methylome-Wide Study
Source: Cancers (Basel). 2023 May 26;15(11):2921. doi: 10.3390/cancers15112921 (PMC10251872; doi:10.3390/cancers15112921)
Supplement: Supplementary file 1 [file cancers-15-02921-s001.zip › Table_S6_common 29 Inf related Pathways in UC CRC.csv]

# of genes	GO ID	GO Description	Fold-Change(UC CRC vs. Normal)	Fold Change 95% lower limit	Fold Change 95% upper limit	p-value(UC CRC vs. Normal)	FDR adj p
35	kegg_pathway_256	Valine, leucine and isoleucine degradation	-1.87536	-2.08758	-1.68471	7.48E-28	7.28E-26
29	kegg_pathway_48	Fatty acid degradation	-2.26423	-2.60071	-1.97128	1.26E-27	9.20E-26
36	kegg_pathway_30	Mineral absorption	-2.86624	-3.43672	-2.39046	2.12E-27	1.24E-25
34	kegg_pathway_47	Bile secretion	-3.02345	-3.76048	-2.43088	1.12E-21	4.69E-20
16	kegg_pathway_169	Butanoate metabolism	-2.42986	-2.89736	-2.03779	4.97E-20	1.61E-18
23	kegg_pathway_92	Drug metabolism - cytochrome P450	-4.07166	-5.43498	-3.05031	1.38E-19	4.02E-18
30	kegg_pathway_77	Chemical carcinogenesis	-3.0816	-3.9055	-2.43151	3.20E-19	8.48E-18
20	kegg_pathway_273	Retinol metabolism	-4.27468	-5.79956	-3.15074	1.08E-18	2.62E-17
26	kegg_pathway_165	Metabolism of xenobiotics by cytochrome P450	-3.274	-4.2715	-2.50945	4.08E-17	7.95E-16
15	kegg_pathway_162	Proximal tubule bicarbonate reclamation	-3.77809	-5.148	-2.77272	2.13E-15	3.88E-14
20	kegg_pathway_126	Steroid hormone biosynthesis	-4.14467	-5.80555	-2.95895	2.52E-15	4.28E-14
9	kegg_pathway_284	Sulfur metabolism	-3.03886	-3.89894	-2.36852	2.64E-15	4.28E-14
22	kegg_pathway_134	Tryptophan metabolism	-1.92454	-2.26746	-1.63348	4.43E-14	5.62E-13
42	kegg_pathway_136	Neuroactive ligand-receptor interaction	-2.21612	-2.71957	-1.80588	7.44E-14	8.36E-13
14	kegg_pathway_18	Pentose and glucuronate interconversions	-4.3632	-6.29274	-3.02531	8.87E-14	9.59E-13
13	kegg_pathway_17	Ascorbate and aldarate metabolism	-4.69391	-6.95558	-3.16765	3.39E-13	3.19E-12
17	kegg_pathway_178	beta-Alanine metabolism	-1.84028	-2.17337	-1.55825	4.76E-12	3.86E-11
39	kegg_pathway_217	Cardiac muscle contraction	-1.61309	-1.84601	-1.40957	8.14E-12	6.25E-11
17	kegg_pathway_287	Porphyrin and chlorophyll metabolism	-3.06089	-4.17641	-2.24332	1.07E-11	7.60E-11
9	kegg_pathway_321	Taste transduction	-3.21439	-4.47367	-2.30957	8.63E-11	5.14E-10
8	kegg_pathway_220	Synthesis and degradation of ketone bodies	-2.37785	-3.08865	-1.83063	1.11E-09	6.12E-09
9	kegg_pathway_323	Nitrogen metabolism	-6.38072	-11.4876	-3.54414	4.42E-09	2.19E-08
11	kegg_pathway_133	Tyrosine metabolism	-2.54189	-3.47865	-1.85739	2.00E-08	8.60E-08
16	kegg_pathway_232	Ovarian steroidogenesis	-2.00773	-2.59555	-1.55303	1.93E-07	7.15E-07
6	kegg_pathway_19	Riboflavin metabolism	-2.70895	-4.02286	-1.82418	2.43E-06	7.64E-06
5	kegg_pathway_149	Phototransduction	-1.65075	-2.12799	-1.28054	0.000176833	0.000385338
10	kegg_pathway_34	Folate biosynthesis	-1.8134	-2.4946	-1.31822	0.000308528	0.000617056
9	kegg_pathway_278	Pantothenate and CoA biosynthesis	-1.73737	-2.4012	-1.25706	0.000944963	0.00172456
5	kegg_pathway_67	Primary bile acid biosynthesis	-1.76616	-2.52606	-1.23486	0.0021878	0.00373589
