# Supplementary material for: Pathways Related to Colon Inflammation Are Associated with Colorectal Carcinoma: A Transcriptome- and Methylome-Wide Study
Source: Cancers (Basel). 2023 May 26;15(11):2921. doi: 10.3390/cancers15112921 (PMC10251872; doi:10.3390/cancers15112921)
Supplement: Supplementary file 1 [file cancers-15-02921-s001.zip › Table_S7__Patient Characteristics_BD sporadic CRC.xlsx]

## Sheet: Sheet1
Characteristic	Category	Gene Expression, n=71	DNA Methylation, n=125
Age in years, mean(SD)		45.5 (SD13.98)	45.97 (SD14.11)
Age Category	≤ 40 years	27	49
	> 40 years	44	76
Sex	Male	43	71
	Female	28	54
Location	Left	58	101
	Right	13	24
Histopathology	Adenocarcinoma	63	107
	Mucinous adenocarcinoma	8	17
	Squamous cell carcinoma	0	1
Stage	Stage-1	12	26
	Stage-2	22	33
	Stage-3	37	66
Grade	Low	57	75
	High	14	50
Microsatellite	MSI	18	30
	MSS	53	95
KRAS	Wild	51	91
	Mutant	20	34
