# Supplementary material for: Pathways Related to Colon Inflammation Are Associated with Colorectal Carcinoma: A Transcriptome- and Methylome-Wide Study
Source: Cancers (Basel). 2023 May 26;15(11):2921. doi: 10.3390/cancers15112921 (PMC10251872; doi:10.3390/cancers15112921)
Supplement: Supplementary file 1 [file cancers-15-02921-s001.zip › Table_S8_Gene set-ANOVA_GX_KEGG_28 IBD related pathways_BD population.csv]

# of genes	GO ID	GO Description	Fold-Change(CRC vs. Normal)	Fold Change 95% lower limit	Fold Change 95% upper limit	p-value(CRC vs. Normal)	FDR adj p
74	kegg_pathway_48	Fatty acid degradation	-1.1787	-1.19315	-1.16442	3.96E-149	8.94E-148
94	kegg_pathway_273	Retinol metabolism	-1.22197	-1.24102	-1.2032	6.74E-139	1.19E-137
141	kegg_pathway_77	Chemical carcinogenesis	-1.16012	-1.17374	-1.14665	4.30E-135	6.67E-134
42	kegg_pathway_162	Proximal tubule bicarbonate reclamation	-1.34169	-1.37443	-1.30973	1.67E-120	2.07E-119
102	kegg_pathway_30	Mineral absorption	-1.16518	-1.1803	-1.15025	3.03E-117	3.42E-116
105	kegg_pathway_92	Drug metabolism - cytochrome P450	-1.18811	-1.20556	-1.17092	1.07E-116	1.16E-115
54	kegg_pathway_18	Pentose and glucuronate interconversions	-1.26563	-1.29408	-1.23781	3.03E-93	2.51E-92
114	kegg_pathway_47	Bile secretion	-1.12959	-1.14291	-1.11643	3.50E-91	2.63E-90
89	kegg_pathway_126	Steroid hormone biosynthesis	-1.16691	-1.18437	-1.14971	7.99E-91	5.83E-90
23	kegg_pathway_323	Nitrogen metabolism	-1.71667	-1.80683	-1.63101	2.45E-89	1.74E-88
114	kegg_pathway_165	Metabolism of xenobiotics by cytochrome P450	-1.1479	-1.16372	-1.1323	7.19E-86	4.82E-85
68	kegg_pathway_256	Valine, leucine and isoleucine degradation	-1.13238	-1.14667	-1.11827	1.72E-82	1.01E-81
120	kegg_pathway_321	Taste transduction	-1.04923	-1.05512	-1.04336	7.31E-63	3.18E-62
46	kegg_pathway_17	Ascorbate and aldarate metabolism	-1.22489	-1.2544	-1.19607	2.50E-61	1.07E-60
70	kegg_pathway_287	Porphyrin and chlorophyll metabolism	-1.13998	-1.15872	-1.12155	3.21E-55	1.21E-54
15	kegg_pathway_284	Sulfur metabolism	-1.28798	-1.32936	-1.24789	1.75E-52	6.12E-52
45	kegg_pathway_169	Butanoate metabolism	-1.11915	-1.13614	-1.10241	9.13E-48	2.90E-47
142	kegg_pathway_217	Cardiac muscle contraction	-1.04758	-1.05431	-1.04089	1.04E-45	3.10E-45
38	kegg_pathway_149	Phototransduction	-1.06269	-1.07267	-1.05281	9.54E-37	2.54E-36
63	kegg_pathway_134	Tryptophan metabolism	-1.07735	-1.09102	-1.06385	8.47E-31	1.96E-30
15	kegg_pathway_220	Synthesis and degradation of ketone bodies	-1.22777	-1.27093	-1.18607	2.16E-30	4.95E-30
55	kegg_pathway_133	Tyrosine metabolism	-1.09176	-1.10906	-1.07473	1.09E-27	2.37E-27
71	kegg_pathway_232	Ovarian steroidogenesis	-1.03556	-1.0465	-1.02473	7.52E-11	1.19E-10
31	kegg_pathway_278	Pantothenate and CoA biosynthesis	-1.03089	-1.04653	-1.01549	7.55E-05	9.97E-05
52	kegg_pathway_178	beta-Alanine metabolism	-1.02197	-1.03452	-1.00958	0.000480389	0.000604753
43	kegg_pathway_34	Folate biosynthesis	-1.01234	-1.02889	1.00397	0.138389	0.156002
11	kegg_pathway_19	Riboflavin metabolism	1.00953	-1.0199	1.03944	0.523897	0.550535
23	kegg_pathway_67	Primary bile acid biosynthesis	1.00585	-1.01438	1.02629	0.569627	0.591077
