# Supplementary material for: Pathways Related to Colon Inflammation Are Associated with Colorectal Carcinoma: A Transcriptome- and Methylome-Wide Study
Source: Cancers (Basel). 2023 May 26;15(11):2921. doi: 10.3390/cancers15112921 (PMC10251872; doi:10.3390/cancers15112921)
Supplement: Supplementary file 1 [file cancers-15-02921-s001.zip › Table_S9_Gene set-ANOVA_GX_KEGG_28 IBD related pathways_BD population_interac_Sex.csv]

# of genes	GO ID	GO Description	Fold-Change(CRC * Male vs. Normal * Male)	Fold Change 95% lower limit	Fold Change 95% upper limit	Fold-Change(CRC * Female vs. Normal * Female)	Fold Change 95% lower limit	Fold Change 95% upper limit	interaction p-value(Tissue * Sex)
74	kegg_pathway_48	Fatty acid degradation	-1.15647	-1.17443	-1.13878	-1.21633	-1.24	-1.19312	3.10E-10
94	kegg_pathway_273	Retinol metabolism	-1.18425	-1.20761	-1.16133	-1.26997	-1.30138	-1.23932	5.64E-05
141	kegg_pathway_77	Chemical carcinogenesis	-1.13584	-1.15272	-1.11921	-1.19449	-1.21673	-1.17266	3.10E-05
42	kegg_pathway_162	Proximal tubule bicarbonate reclamation	-1.27472	-1.31385	-1.23675	-1.44742	-1.50321	-1.39371	1.67E-07
102	kegg_pathway_30	Mineral absorption	-1.14333	-1.16188	-1.12507	-1.20125	-1.22568	-1.17731	0.000245297
105	kegg_pathway_92	Drug metabolism - cytochrome P450	-1.15621	-1.17779	-1.13503	-1.23319	-1.26205	-1.205	1.71E-05
114	kegg_pathway_47	Bile secretion	-1.10644	-1.12269	-1.09043	-1.16747	-1.18894	-1.14637	3.76E-05
23	kegg_pathway_323	Nitrogen metabolism	-1.59315	-1.69802	-1.49476	-1.89461	-2.05185	-1.74943	0.00135431
54	kegg_pathway_18	Pentose and glucuronate interconversions	-1.22061	-1.25591	-1.1863	-1.32585	-1.37398	-1.27941	0.00155128
89	kegg_pathway_126	Steroid hormone biosynthesis	-1.14499	-1.16662	-1.12375	-1.19073	-1.21894	-1.16318	0.0373715
114	kegg_pathway_165	Metabolism of xenobiotics by cytochrome P450	-1.12103	-1.1406	-1.10179	-1.18671	-1.21268	-1.1613	7.73E-05
68	kegg_pathway_256	Valine, leucine and isoleucine degradation	-1.11424	-1.13217	-1.0966	-1.16407	-1.18754	-1.14106	7.20E-10
120	kegg_pathway_321	Taste transduction	-1.04051	-1.04779	-1.03329	-1.05898	-1.06824	-1.04979	0.00215443
46	kegg_pathway_17	Ascorbate and aldarate metabolism	-1.19083	-1.22805	-1.15474	-1.26991	-1.31975	-1.22196	0.0251892
70	kegg_pathway_287	Porphyrin and chlorophyll metabolism	-1.11798	-1.14135	-1.09508	-1.16394	-1.19446	-1.13421	0.0562011
142	kegg_pathway_217	Cardiac muscle contraction	-1.0382	-1.04654	-1.02993	-1.06506	-1.07577	-1.05446	1.68E-05
15	kegg_pathway_284	Sulfur metabolism	-1.2585	-1.30987	-1.20915	-1.32726	-1.39535	-1.26248	0.190536
45	kegg_pathway_169	Butanoate metabolism	-1.09565	-1.11651	-1.07517	-1.15139	-1.17888	-1.12454	5.54E-06
38	kegg_pathway_149	Phototransduction	-1.05608	-1.06844	-1.04386	-1.07242	-1.08815	-1.05693	0.270828
63	kegg_pathway_134	Tryptophan metabolism	-1.06119	-1.078	-1.04464	-1.1051	-1.12704	-1.08359	4.80E-10
15	kegg_pathway_220	Synthesis and degradation of ketone bodies	-1.18392	-1.23578	-1.13423	-1.29371	-1.36497	-1.22617	0.00321495
55	kegg_pathway_133	Tyrosine metabolism	-1.07221	-1.09338	-1.05146	-1.11452	-1.1421	-1.08761	0.000372344
71	kegg_pathway_232	Ovarian steroidogenesis	-1.03203	-1.04556	-1.01868	-1.04175	-1.05885	-1.02492	0.171184
31	kegg_pathway_278	Pantothenate and CoA biosynthesis	-1.01886	-1.0382	1.00012	-1.04751	-1.07243	-1.02316	0.00697118
52	kegg_pathway_178	beta-Alanine metabolism	-1.00994	-1.02543	1.00535	-1.04002	-1.06001	-1.02041	1.92E-05
43	kegg_pathway_34	Folate biosynthesis	-1.00189	-1.0223	1.01845	-1.02263	-1.04875	1.00286	0.379095
11	kegg_pathway_19	Riboflavin metabolism	1.01481	-1.02193	1.05243	1.00493	-1.04144	1.05173	0.407325
23	kegg_pathway_67	Primary bile acid biosynthesis	1.0271	1.00147	1.05339	-1.02522	-1.05814	1.00672	0.0137577
